# Supplementary material for: Uncovering a Medieval Pogrom: Genetic History of a Jewish Community in Catalonia (Spain)
Source: Genes (Basel). 2026 Mar 23;17(3):358. doi: 10.3390/genes17030358 (PMC13026783; doi:10.3390/genes17030358)
Supplement: Supplementary file 1 [file genes-17-00358-s001.zip]

Archive with 2 entries (2 files):
- Supplementary_material_figures.pdf
- Supplementary_material_TablesS1-S15.xlsx
